# Supplementary material for: Product Selectivity Control in the Brønsted Acid-Mediated Reactions with 2-Alkynylanilines
Source: Molecules. 2024 Aug 4;29(15):3693. doi: 10.3390/molecules29153693 (PMC11314341; doi:10.3390/molecules29153693)
Supplement: Supplementary file 1 [file molecules-29-03693-s001.zip]

Archive with 1 entries (1 files):
- Revised SI.pdf
